# Supplementary material for: Crosstalk of Diabetic Conditions with Static Versus Dynamic Flow Environment—Impact on Aortic Valve Remodeling
Source: Int J Mol Sci. 2021 Jun 28;22(13):6976. doi: 10.3390/ijms22136976 (PMC8268732; doi:10.3390/ijms22136976)
Supplement: Supplementary file 1 [file ijms-22-06976-s001.zip]

Archive with 1 entries (1 files):
- ijms-1236306-supplementary.pdf
